# Supplementary material for: Ano5 Deficiency Leads to Abnormal Bone Formation via miR-34c-5p/KLF4/β-Catenin in Gnathodiaphyseal Dysplasia
Source: Int J Mol Sci. 2025 May 30;26(11):5267. doi: 10.3390/ijms26115267 (PMC12155156; doi:10.3390/ijms26115267)
Supplement: Supplementary file 1 [file ijms-26-05267-s001.zip]

Archive with 1 entries (1 files):
- ijms-3556758-supplementary.pdf
